# Supplementary material for: There Is More Than Meets the Eye: Identification of Dual Molecular Diagnosis in Patients Affected by Hearing Loss
Source: Biomedicines. 2021 Dec 22;10(1):12. doi: 10.3390/biomedicines10010012 (PMC8773038; doi:10.3390/biomedicines10010012)
Supplement: Supplementary file 1 [file biomedicines-10-00012-s001.zip]

Archive with 2 entries (2 files):
- Figure_S1.pdf
- Suppl_Table_1.xlsx
