# Supplementary material for: There Is More Than Meets the Eye: Identification of Dual Molecular Diagnosis in Patients Affected by Hearing Loss
Source: Biomedicines. 2021 Dec 22;10(1):12. doi: 10.3390/biomedicines10010012 (PMC8773038; doi:10.3390/biomedicines10010012)
Supplement: Supplementary file 1 [file biomedicines-10-00012-s001.zip › Suppl_Table_1.xlsx]

## Sheet: Foglio2
Supplementary Table 1. Audiometric features of all the patients and relatives enrolled in the study. The hearing thresholds (expressed in dB) at different frequency of the right and left ears are shown for each individuals. NA= not available
LEFT EAR								RIGHT EAR
Family	Patient	250 Hz	500 Hz	1000 Hz	2000 Hz	4000 Hz	8000 Hz	250 Hz	500 Hz	1000 Hz	2000 Hz	4000 Hz	8000 Hz
Fam 1	III:1 (proband)	30 dB	35 dB	45 dB	45 dB	30 dB	30 dB	35 dB	40 dB	40 dB	45 dB	30 dB	30 dB
	II:3 (mother)	10 dB	10 dB	10 dB	10 dB	10 dB	10 dB	10 dB	15 dB	10 dB	10 dB	10 dB	10 dB
	II:2 (father)	10 dB	10 dB	10 dB	10 dB	10 dB	10 dB	10 dB	10 dB	10 dB	10 dB	25 dB	10 dB
Fam 2	II:1 (proband)	40 dB	45 dB	55 dB	55 dB	70 dB	75 dB	70 dB	75 dB	75 dB	80 dB	90 dB	90 dB
	I:2 (mother)	10 dB	15 dB	20 dB	15 dB	25 dB	10 dB	10 dB	15 dB	20 dB	15 dB	25 dB	10 dB
	I:1 (father)	10 dB	10 dB	10 dB	10 dB	10 dB	20 dB	15 dB	15 dB	15 dB	15 dB	15 dB	10 dB
Fam 3	III:1 (proband)	85 dB	100 dB	105 dB	120 dB	105 dB	120 dB	Anacusis
	II:2 (mother)	NA	NA	NA	NA	NA	NA	NA	NA	NA	NA	NA	NA
	II:1 (father)	NA	NA	NA	NA	NA	NA	NA	NA	NA	NA	NA	NA
Fam 4	II:1 (proband)	100 dB	110 dB	100 dB	120 dB	120 dB	120 dB	120 dB	100 dB	100 dB	120 dB	120 dB	120 dB
	I:2 (mother)	NA	NA	NA	NA	NA	NA	NA	NA	NA	NA	NA	NA
	I:1 (father)	NA	NA	NA	NA	NA	NA	NA	NA	NA	NA	NA	NA
Fam 5	II:1 (proband)	35 dB	45 dB	50 dB	60 dB	45 dB	40 dB	30 dB	45 dB	45 dB	60 dB	40 dB	45 dB
	I:2 (mother)	10 dB	10 dB	10 dB	10 dB	10 dB	10 dB	10 dB	10 dB	10 dB	10 dB	10 dB	10 dB
	I:1 (father)	15 dB	10 dB	10 dB	10 dB	10 dB	10 dB	15 dB	10 dB	10 dB	10 dB	10 dB	10 dB
Fam 6	III:3 (proband)	15 dB	25 dB	60 dB	95 dB	90 dB	85 dB	15 dB	20 dB	75 dB	95 dB	100 dB	90 dB
	III:1 (brother)	15 dB	15 dB	20 dB	100 dB	100 dB	90 dB	35 dB	35 dB	40 dB	85 dB	100 dB	100 dB
	II:3 (mother)	10 dB	15 dB	20 dB	15 dB	25 dB	65 dB	10 dB	20 dB	20 dB	25 dB	35 dB	70 dB
	II:2 (father)	10 dB	10 dB	10 dB	10 dB	10 dB	40 dB	15 dB	15 dB	15 dB	15 dB	15 dB	25 dB
Fam 7	III:3 (proband)	NA	50 dB	45 dB	45 dB	50 dB	NA	NA	45 dB	55 dB	50 dB	50 dB	NA
	II:3 (mother)	10 dB	15 dB	10 dB	10 dB	20 dB	45 dB	10 dB	15 dB	10 dB	20 dB	30 dB	55 dB
	II:2 (father)	10 dB	10 dB	10 dB	10 dB	10 dB	10 dB	10 dB	10 dB	10 dB	10 dB	10 dB	10 dB
	II:4 (maternal uncle)	20 dB	10 dB	45 dB	55 dB	50 dB	20 dB	25 dB	20 dB	55 dB	50 dB	20 dB	20 dB
	I:3 (maternal grandfather)	35 dB	60 dB	80 dB	80 dB	80 dB	90 dB	60 dB	70 dB	80 dB	90 dB	100 dB	90 dB
